# Supplementary material for: A novel quantitative computer-assisted drug-induced liver injury causality assessment tool (DILI-CAT)
Source: PLoS One. 2022 Sep 29;17(9):e0271304. doi: 10.1371/journal.pone.0271304 (PMC9521919; doi:10.1371/journal.pone.0271304)
Supplement: S2 Fig — S2a Fig. This figure shows the distribution of Cyproterone-DILI-CAT scores compared to A) the AMX/CLA (Amoxicillin.clavulunaic) scores, b) cephazolin scores and c) Polygonum multiflorum scores); S2b Fig. This figure shows the distribution of AMX/CLA (Amoxicillin.clavulunaic)-DILI-CAT scores compared to A) the Cyproterone scores, b) cephazolin scores and c) Polygonum multiflorum scores); S2c Fig. This figure shows the distribution of cephazolin-DILI-CAT scores compared to A) the Cyproterone scores, b) AMX/CLA (Amoxicillin.clavulunaic)-scores and c) Polygonum multiflorum scores); S2d Fig. This figure shows the distribution of Polygonum multiflorum -DILI-CAT scores compared to A) the Cyproterone scores, b) AMX/CLA (Amoxicillin.clavulunaic)-scores and c) cephazolin scores). (ZIP) [file pone.0271304.s002.zip]

Archive with 4 entries (4 files):
- Sup Fig 2d.pptx
- Sup Fig 2a.pptx
- Sup Fig 2b.pptx
- Sup Fig 2c.pptx
