# Supplementary material for: A novel quantitative computer-assisted drug-induced liver injury causality assessment tool (DILI-CAT)
Source: PLoS One. 2022 Sep 29;17(9):e0271304. doi: 10.1371/journal.pone.0271304 (PMC9521919; doi:10.1371/journal.pone.0271304)
Supplement: S2 Table — S2a Table. Cyproterone DILI-CAT: This table shows the Cyproterone derived DILI-CAT-scoring algorithm comparing the cyproterone cases to the cases of the other drugs using the Cyproterone derived DILI-CAT; S2b Table. AMX/CLA DILI-CAT: This table shows the Amoxicilling/Clavulunaic (AMX/CLA) derived DILI-CAT-scoring algorithm comparing the AMX/CLA cases to the cases of the other drugs using the AMX/CLA derived DILI-CAT; S2c Table. Cefazolin DILI-CAT: This table shows the cefazolin derived DILI-CAT-scoring algorithm comparing the cefazolin cases to the cases of the other drugs using the cefazolin derived DILI-CAT; S2d Table. Polygonum multiflorum DILI-CAT: This table shows the Polygonum multiflorum derived DILI-CAT-scoring algorithm comparing the Polygonum multiflorum cases to the cases of the other drugs using the Polygonum multiflorum derived DILI-CAT cefazolin. (ZIP) [file pone.0271304.s004.zip]

Archive with 4 entries (4 files):
- Sup Table 2a- Cyproterone DILI-CAT.docx
- Sup Table 2b.docx
- Sup Table 2c- Cefazolin DILI-CAT.docx
- Sup Table 2d- Polygonum multiflorum DILI-CAT.docx
